# Supplementary material for: Evaluation of Red Blood Cell Biochemical Markers and Coagulation Profiles Following Cell Salvage in Cardiac Surgery: A Systematic Review and Meta-Analysis
Source: J Clin Med. 2024 Oct 11;13(20):6073. doi: 10.3390/jcm13206073 (PMC11508477; doi:10.3390/jcm13206073)
Supplement: Supplementary file 1 [file jcm-13-06073-s001.zip]

Archive with 5 entries (5 files):
- Figure S1 Risk of bias graph.pdf
- Figure S2 Bias Summary.pdf
- Figure S3_ funnel plot.pdf
- Figures S4, S5 and S6.pdf
- Table S1 GRADEPro.pdf
